# Supplementary material for: The Microenvironment of Small Intestinal Neuroendocrine Tumours Contains Lymphocytes Capable of Recognition and Activation after Expansion
Source: Cancers (Basel). 2021 Aug 26;13(17):4305. doi: 10.3390/cancers13174305 (PMC8431118; doi:10.3390/cancers13174305)
Supplement: Supplementary file 1 [file cancers-13-04305-s001.zip]

Archive with 1 entries (1 files):
- cancers-1322701-supplementary.pdf
